# Supplementary material for: A method for identifying discriminative isoform-specific peptides for clinical proteomics application
Source: BMC Genomics. 2016 Aug 22;17(Suppl 7):522. doi: 10.1186/s12864-016-2907-8 (PMC5001247; doi:10.1186/s12864-016-2907-8)
Supplement: Additional file 3: Table S3. — Pathway analysis for Study II (XLS 34 kb) [file 12864_2016_2907_MOESM3_ESM.xls]

## Sheet: supplementary file s3
N	PATHWAYID	PATHWAYNAME	PATHWAYCLASS	NN	SYMBOL
8	hsa05200	Pathways in cancer	Human Diseases; Cancers	351	BCR,BID,CREBBP,FGFR1,IKBKB,JAK1,MET,SMO
3	hsa04010	MAPK signaling pathway	Environmental Information Processing; Signal Transduction	275	FGFR1,FLNA,IKBKB
3	hsa04110	Cell cycle	Cellular Processes; Cell Growth and Death	118	ATM,BUB1,CREBBP
3	hsa04210	Apoptosis	Cellular Processes; Cell Growth and Death	89	ATM,BID,IKBKB
3	hsa04510	Focal adhesion	Cellular Processes; Cell Communication	204	COL1A1,FLNA,MET
3	hsa04520	Adherens junction	Cellular Processes; Cell Communication	77	CREBBP,FGFR1,MET
3	hsa04630	Jak-STAT signaling pathway	Environmental Information Processing; Signal Transduction	155	CREBBP,JAK1,MPL
3	hsa05215	Prostate cancer	Human Diseases; Cancers	100	CREBBP,FGFR1,IKBKB
2	hsa04060	Cytokine-cytokine receptor interaction	Environmental Information Processing; Signaling Molecules and Interaction	263	MET,MPL
2	hsa04115	p53 signaling pathway	Cellular Processes; Cell Growth and Death	69	ATM,BID
2	hsa04330	Notch signaling pathway	Environmental Information Processing; Signal Transduction	47	CREBBP,NOTCH2
2	hsa04350	TGF-beta signaling pathway	Environmental Information Processing; Signal Transduction	87	CREBBP,RPS6KB1
2	hsa04660	T cell receptor signaling pathway	Cellular Processes; Immune System	112	CARD11,IKBKB
2	hsa04662	B cell receptor signaling pathway	Cellular Processes; Immune System	79	CARD11,IKBKB
2	hsa04910	Insulin signaling pathway	Cellular Processes; Endocrine System	142	IKBKB,RPS6KB1
2	hsa04916	Melanogenesis	Cellular Processes; Endocrine System	109	CREBBP,GNAS
2	hsa04920	Adipocytokine signaling pathway	Cellular Processes; Endocrine System	74	ACSL3,IKBKB
2	hsa05014	Amyotrophic lateral sclerosis (ALS)	Human Diseases; Neurodegenerative Diseases	65	BID,CAT
2	hsa05120	Epithelial cell signaling in Helicobacter pylori infection	Human Diseases; Infectious Diseases	75	IKBKB,MET
2	hsa05211	Renal cell carcinoma	Human Diseases; Cancers	73	CREBBP,MET
2	hsa05212	Pancreatic cancer	Human Diseases; Cancers	74	IKBKB,JAK1
2	hsa05218	Melanoma	Human Diseases; Cancers	72	FGFR1,MET
2	hsa05220	Chronic myeloid leukemia	Human Diseases; Cancers	76	BCR,IKBKB
2	hsa05221	Acute myeloid leukemia	Human Diseases; Cancers	61	IKBKB,RPS6KB1
N	number of represented genes in pathway
NN	total number of genes in pathway
