# Supplementary material for: A method for identifying discriminative isoform-specific peptides for clinical proteomics application
Source: BMC Genomics. 2016 Aug 22;17(Suppl 7):522. doi: 10.1186/s12864-016-2907-8 (PMC5001247; doi:10.1186/s12864-016-2907-8)
Supplement: Additional file 4: Table S4. — Pathway analysis for Study III (XLS 34 kb) [file 12864_2016_2907_MOESM4_ESM.xls]

## Sheet: supplementary file s4
N	PATHWAYID	PATHWAYNAME	PATHWAYCLASS	NN	SYMBOL
12	hsa05200	Pathways in cancer	Human Diseases; Cancers	351	APC,BIRC3,CBLB,CTBP1,ERBB2,FLT3,HDAC1,HSP90AA1,HSP90AB1,IKBKB,PTCH1,TPR
5	hsa05215	Prostate cancer	Human Diseases; Cancers	100	CREB3L2,ERBB2,HSP90AA1,HSP90AB1,IKBKB
4	hsa04010	MAPK signaling pathway	Environmental Information Processing; Signal Transduction	275	ELK4,IKBKB,MAP3K1,NF1
4	hsa05220	Chronic myeloid leukemia	Human Diseases; Cancers	76	CBLB,CTBP1,HDAC1,IKBKB
3	hsa04110	Cell cycle	Cellular Processes; Cell Growth and Death	118	ATM,BUB1,HDAC1
3	hsa04120	Ubiquitin mediated proteolysis	"Genetic Information Processing; Folding, Sorting and Degradation"	137	BIRC3,CBLB,MAP3K1
3	hsa04210	Apoptosis	Cellular Processes; Cell Growth and Death	89	ATM,BIRC3,IKBKB
3	hsa04310	Wnt signaling pathway	Environmental Information Processing; Signal Transduction	153	APC,CTBP1,PPP2CA
3	hsa04330	Notch signaling pathway	Environmental Information Processing; Signal Transduction	47	CTBP1,HDAC1,NOTCH2
3	hsa05016	Huntington's disease	Human Diseases; Neurodegenerative Diseases	188	CREB3L2,GNAQ,HDAC1
2	hsa04012	ErbB signaling pathway	Environmental Information Processing; Signal Transduction	91	CBLB,ERBB2
2	hsa04020	Calcium signaling pathway	Environmental Information Processing; Signal Transduction	189	ERBB2,GNAQ
2	hsa04060	Cytokine-cytokine receptor interaction	Environmental Information Processing; Signaling Molecules and Interaction	263	FLT3,IL6ST
2	hsa04144	Endocytosis	Cellular Processes; Transport and Catabolism	192	CBLB,EPS15
2	hsa04270	Vascular smooth muscle contraction	Cellular Processes; Circulatory System	139	ARHGEF12,GNAQ
2	hsa04360	Axon guidance	Cellular Processes; Development	129	ARHGEF12,SRGAP3
2	hsa04510	Focal adhesion	Cellular Processes; Cell Communication	204	BIRC3,ERBB2
2	hsa04612	Antigen processing and presentation	Cellular Processes; Immune System	89	HSP90AA1,HSP90AB1
2	hsa04630	Jak-STAT signaling pathway	Environmental Information Processing; Signal Transduction	155	CBLB,IL6ST
2	hsa04660	T cell receptor signaling pathway	Cellular Processes; Immune System	112	CBLB,IKBKB
2	hsa04722	Neurotrophin signaling pathway	Cellular Processes; Nervous System	131	IKBKB,MAP3K1
2	hsa04730	Long-term depression	Cellular Processes; Nervous System	80	GNAQ,PPP2CA
2	hsa04810	Regulation of actin cytoskeleton	Cellular Processes; Cell Motility	221	APC,ARHGEF12
2	hsa04910	Insulin signaling pathway	Cellular Processes; Endocrine System	142	CBLB,IKBKB
2	hsa04912	GnRH signaling pathway	Cellular Processes; Endocrine System	107	GNAQ,MAP3K1
2	hsa04916	Melanogenesis	Cellular Processes; Endocrine System	109	CREB3L2,GNAQ
2	hsa04920	Adipocytokine signaling pathway	Cellular Processes; Endocrine System	74	ACSL3,IKBKB
2	hsa05212	Pancreatic cancer	Human Diseases; Cancers	74	ERBB2,IKBKB
2	hsa05213	Endometrial cancer	Human Diseases; Cancers	53	APC,ERBB2
2	hsa05217	Basal cell carcinoma	Human Diseases; Cancers	56	APC,PTCH1
2	hsa05221	Acute myeloid leukemia	Human Diseases; Cancers	61	FLT3,IKBKB
2	hsa05222	Small cell lung cancer	Human Diseases; Cancers	89	BIRC3,IKBKB
N	number of represented genes in pathway
NN	total number of genes in pathway
